# Supplementary material for: Putting Laccase Gene Differences on Genomic Level into Context: An Analysis of Botrytis cinerea Strains from Grapes
Source: Microorganisms. 2025 Feb 21;13(3):483. doi: 10.3390/microorganisms13030483 (PMC11945579; doi:10.3390/microorganisms13030483)
Supplement: Supplementary file 1 [file microorganisms-13-00483-s001.zip]

Archive with 1 entries (1 files):
- microorganisms-3466528-supplementary.pdf
